# Supplementary material for: Voting at Home Is Associated with Lower Cortisol than Voting at the Polls
Source: PLoS One. 2015 Sep 3;10(9):e0135289. doi: 10.1371/journal.pone.0135289 (PMC4559449; doi:10.1371/journal.pone.0135289)
Supplement: S1 File — (ZIP) [file pone.0135289.s001.zip]

Archive with 1 entries (1 files):
- S1_File_Survey.doc
